# Supplementary material for: Revealing the Calcium Assisted Partial Catalytic Graphitization of Lignin-Derived Hard Carbon Anode and Its Electrochemical Behaviors in Sodium Ion Batteries
Source: Polymers (Basel). 2025 Feb 19;17(4):540. doi: 10.3390/polym17040540 (PMC11859861; doi:10.3390/polym17040540)
Supplement: Supplementary file 1 [file polymers-17-00540-s001.zip]

Archive with 1 entries (1 files):
- polymers-3457948-supplementary.pdf
